# Supplementary material for: In Vitro Effects of Waterborne Polyurethane 3D Scaffolds Containing Poly(lactic-co-glycolic acid)s of Different Lactic Acid/Glycolic Acid Ratios on the Inflammatory Response
Source: Polymers (Basel). 2023 Apr 4;15(7):1786. doi: 10.3390/polym15071786 (PMC10097270; doi:10.3390/polym15071786)
Supplement: Supplementary file 1 [file polymers-15-01786-s001.zip]

Archive with 1 entries (1 files):
- polymers-2283512-supplementary.pdf
